# Supplementary material for: Serum Lipidomic Profile Signature of Active Acromegaly and Relationships to Cardiovascular Disease
Source: Int J Mol Sci. 2026 Jan 21;27(2):1082. doi: 10.3390/ijms27021082 (PMC12841705; doi:10.3390/ijms27021082)
Supplement: Supplementary file 1 [file ijms-27-01082-s001.zip]

Archive with 2 entries (2 files):
- Raw data (retention time, mz, and intensity values) of the lipid species identified in the acromegaly group.xlsx
- Supplementary.pdf
