# Supplementary material for: Serum Lipidomic Profile Signature of Active Acromegaly and Relationships to Cardiovascular Disease
Source: Int J Mol Sci. 2026 Jan 21;27(2):1082. doi: 10.3390/ijms27021082 (PMC12841705; doi:10.3390/ijms27021082)
Supplement: Supplementary file 1 [file ijms-27-01082-s001.zip › Raw data (retention time, mz, and intensity values) of the lipid species identified in the acromegaly group.xlsx]

## Sheet: Sheet1
	Sample	CO47	CO46	CO45	CO44	CO42	CO40	CO38	CO37	CO34	CO11	C168	C165	C163	C162	C161	C160	C159	C158	C157	C156	C155	C146	C145	C141	C140	C138	C137	C136	C131	C127	C123	C121	C120	C115	C110	C107	C106	C104	C91	C90	C76	C68	C63	C45	C44	C39	C31	C28
RT	mz label	C	C	C	C	C	C	C	C	C	C	C	C	C	C	C	C	C	C	C	C	C	C	C	C	C	C	C	C	C	C	C	C	C	C	C	C	C	C	C	C	C	C	C	C	C	C	C	C
8.7	245.077	190268	190268	212683	212683	213996	213996	190268	190268	244516	244516	195268	189317	123719	123719	176775	176775	176775	188788	188788	203014	203014	203014	150023	172615	134934	134934	176614	157154	157154	157154	157154	75967	75967	96007	96007	96007	171662	171662	165223	165223	165223	165223	61961.8	61961.8	61961.8	170649	170649	229698
9.8	455.333	415421	435067	400426	393146	365744	395598	382437	385081	370551	1168560	337487	297283	260333	216669	287729	308438	306197	325617	316108	222070	246659	332672	324243	298057	312864	228261	242483	326005	284447	242452	242452	228230	204374	206636	270080	200498	213414	334156	125176	99050	131671	124104	456820	355666	117899	117899	192171	424598
9.9	239.16	567829	577645	529773	488193	499642	508310	476741	477926	427126	1233152	445212	411992	360582	321606	391577	401276	409692	440243	430309	313412	336318	450861	443125	405778	417583	328224	359404	419949	392183	327286	317892	318101	281562	279552	344475	267413	287955	480150	190292	151724	209511	198013	606527	443369	188112	349681	259983	527248
10	501.326	133111	133111	133111	133111	74879	74879	74879	74879	74879	74879	116780	109424	109424	109424	105402	105402	109328	114768	114768	114768	114768	112337	100296	100296	82626	82626	97306	104268	106652	83662	88190	88257	88257	69716	69716	69716	69716	112652	55180	55180	87600	87600	97009	97009	97009	97009	97009	143760
11.3	517.332	558942	558942	77193	546935	457562	533433	495742	525402	429530	480781	480781	480781	391753	336030	64797	76304	76304	464356	66949	66949	347055	475302	531796	65694	478752	362928	399698	460367	472486	388272	377548	377548	377548	258817	258817	258817	159135	159135	205853	205853	144415	344415	344415	461040	461040	415303	54699.8	590690
11.4	185.113	251345	114215	180668	144065	96574	111154	121906	121906	142207	136301	179455	138856	146785	150890	169700	161800	137453	147890	144754	156870	143670	198768	117647	79622	102345	154678	147680	169376	82666	101430	168780	131450	131450	97760	80646	132250	138780	138780	138780	67350	67350	119926	119926	124500	184980	184980	90970	155570
11.4	301.14	866005	865506	773959	711484	819094	797458	709763	643442	635364	1552556	782483	830902	711950	708746	801294	809230	717025	771191	701424	636254	705739	788798	797731	610516	536764	677161	746261	774717	642071	501149	733282	786766	719410	655890	677674	631225	632652	851257	625312	632776	632198	676207	908781	660080	642397	806610	609978	768403
12.1	425.214	177405	186797	160657	199612	147018	169075	169075	152717	142698	458940	166329	142418	130486	103964	119248	158577	170098	178886	153032	145234	115010	177750	199802	179120	98465	121875	153421	191434	153025	105758	105758	137989	142794	106093	118869	117244	85287	85287	85287	58264	58264	58264	196137	196137	55350.8	55350.8	98666.5	215581
12.2	484.383	65362	65797	65797	64931	60056	67585	61317	53222	53863	279200	58990	56221	56221	51170	51170	54440	58061	60161	52520	52520	59689	59689	68376	58978	58978	52641	52641	63684	53148	53148	55590	56881	56881	56881	59838	59838	53938	53938	53938	69086.9	69086.9	69086.9	69086.9	57024.8	57024.8	61149	61149	70125.5
12.3	391.283	242820	351990	354080	271380	209762	381548	291644	204439	264470	264470	195139	118084	192141	150556	110633	88729	109240	116812	74793	96465	193479	124597	85259	85259	51901	99018	75973	80343	80343	72392	144328	140025	96827	61859	61859	61859	61099	111826	111826	111826	111826	68378	369590	271229	64959.1	158761	57528.9	293090
12.5	419.285	498641	67797	67797	396836	380643	56055	103239	260795	76349	570722	403937	408158	313124	329292	305921	284089	53393	394042	58962	58962	321672	444214	75293	74799	116921	306981	301378	64395	77861	238596	367230	314238	203329	264029	314048	315981	184567	184567	184567	78845	78845	78845	71186.9	96012.3	74902.8	403953	245547	428583
12.6	414.321	564250	564687	486138	601162	590054	682344	513804	403961	357641	903906	460747	465760	377446	377234	348442	326671	470112	455322	452516	327059	376913	480476	553856	390317	157791	344190	323021	460914	438110	282918	407793	358075	243881	302641	356752	352882	234993	441101	441101	191831	80803	86888	592921	477838	82543.6	448572	281456	649255
12.7	546.399	3279878	3239756	2998275	2965480	2825648	2988313	2679196	2357016	2386196	5357151	2959948	2909808	2651785	2716577	2797002	2880830	3125671	2943826	3048459	2677437	2701421	3147313	3373820	3158828	2198109	2585487	3110144	3087277	3280516	2545981	2922366	2841271	2422943	2653201	2547831	2881451	2195894	2817481	1636250	2055355	1461220	966903	3.40174e+06	2.49165e+06	918558	3.2146e+06	2.46748e+06	3.20272e+06
12.75	567.327	143043	143043	123763	123763	94736	110138	110138	110138	259942	259942	124307	118908	113051	114113	120830	127444	134447	134895	132109	112886	111286	139284	152360	144139	90085	107701	138240	137590	150804	104818	123149	123149	98902	113305	105118	127880	86976	120663	59745	59745	54955	54955	98469	98469	98469	135464	105374	105374
12.8	397.294	168609	172849	145899	187161	181998	214071	214071	116285	116285	269924	138387	142186	114650	114650	116508	100209	143865	137546	136366	96287	111580	143211	169782	116254	104550	104550	94461	136863	129879	86050	127016	127016	127016	89755	111874	122624	68389	136665	136665	57991	57991	181491	181491	181491	139718	139718	83472.1	202134
12.8	551.354	591844	559189	531666	523157	481039	516437	449238	380861	396521	1135828	528605	519205	461654	474564	496153	523320	573855	539369	554396	481311	475786	572525	625877	581195	380508	460704	568744	558098	611292	455123	535999	511097	432806	483405	452923	521542	387897	486992	264053	343419	228625	203715	587148	417791	193529	589599	449567	565010
13.4	776.226	199887	61747	114189	114189	86618	107509	96474	50409	50409	68505	68505	66699	51684	51684	71326	59660	59660	62334	62334	126776	61777	70429	59334	59863	61020	61020	74460	74460	74460	67939	89731	87218	75969	55175	58057	73409	73409	73409	87900	87900	87900	64834.3	64834.3	89720.8	98704.1	98704.1	51312.8	123324
13.45	702.532	1142867	1130074	1029582	860962	823957	1047361	821846	854380	628766	1312363	727546	718302	775888	599122	639524	655557	779310	778401	669042	713745	583347	703031	721209	550834	596521	577713	561446	624522	579742	467286	514944	443659	450121	368319	439888	369065	371168	253633	167544	159861	96924	96924	1.18658e+06	764317	764317	566438	342537	929839
13.5	705.487	157189	157189	147635	117439	143391	150472	109017	118718	82219	217254	106764	106764	116271	116973	107714	90787	120448	112805	97802	106805	98826	100058	110513	72731	86181	85603	81072	87555	84601	71580	69971	66883	66028	66028	56803	55306	53263	58047	58047	58047	101386	101386	101386	101386	101386	76968.1	76968.1	126834
13.6	531.386	699453	724439	657757	707316	629027	652499	623187	577285	574145	902398	690508	776842	744265	660635	705100	564136	717556	715860	663683	652180	718530	725795	812605	595110	639227	626258	669138	711401	745816	630129	650236	595100	575100	454847	600571	575410	534801	141077	361534	414190	152675	107784	760661	579564	102395	715260	423008	763901
13.6	542.425	68322	68322	61148	62399	61138	67844	67844	51305	212504	212504	60636	58069	55378	57251	62145	56861	61953	57765	58450	54284	54377	58616	67043	59293	59293	57061	58996	62616	70495	70495	60696	57588	56113	54814	55492	52259	52259	57405	57405	57405	59800	59800	66765.6	66765.6	66765.6	66765.6	50977	67390.9
11.4-11.4	269.207	98942	98942	98942	97801	92382	102083	70329	90401	91541	462806	101134	100396	88128	88040	88089	110871	105005	117966	185846	92530	81271	112372	142854	115313	89068	83319	144876	201718	91663	78465	87225	89587	102621	80731	100405	90509	68025	78322	78322	78322	64152	64152	64152	65406	95947.5	95947.5	75079.8	105625
11.5-11.5	559.322	70987	70987	70987	65927	64088	58956	58956	58956	84231	84231	69571	70714	69156	55447	55447	61243	61243	61243	61243	61243	59369	83828	87131	87131	66536	71056	66365	66365	72622	54461	72124	72124	57977	59966	59966	63161	63161	56749	56749	56749	65780	65780	65780	79336.4	79336.4	79336.4	55768.4	71201.2
12.3-12.3	803.537	178261	178261	178261	263717	263717	263717	112123	112123	148731	148731	148731	64552	197527	208330	161113	119801	68796	105300	50791	174188	193773	156905	58548	58548	122462	160558	74396	54543	78720	78720	108280	161134	117309	117309	117309	56932	106783	108969	84490	84490	118670	118670	106500	106500	218108	218108	284814	284814
12.6-12.6	507.328	975041	912959	852802	887996	778307	874465	771783	607229	621535	1444351	864647	859434	749011	762558	775878	843904	936033	852809	898830	757303	771641	940980	999486	913246	523161	732434	889987	877169	939235	691055	843110	778552	636109	719325	702818	790611	544474	823602	344616	530344	326752	99422	958607	717758	94450.9	927421	668972	959036
12.6-12.6	611.352	112821	104228	103222	86358	74540	87444	69351	59628	79140	79140	95331	95331	94976	92405	92405	108987	118412	110798	110798	98676	98676	114795	126942	126942	80670	93987	117291	110939	132296	92171	100843	96951	86501	102372	90165	107003	107003	90850	56033	109439	109439	109439	109439	64496.4	110927	110927	95206	93266.6
12.6-12.6	639.404	144948	138708	138708	122344	103056	132070	112919	102267	106383	372634	132028	125658	121189	117622	132609	141343	154713	142543	144256	136089	124788	152276	171510	158931	121941	129074	154422	153477	178579	137848	141683	130018	117972	138906	125578	151309	110822	106167	77249	84710	57337	91041	91041	105015	155851	155851	129183	132132
12.6-12.7	485.346	75259	69419	61351	65706	67218	67218	54103	54103	61304	61304	55625	56501	56501	52689	52689	55209	60825	54648	54648	62220	62220	62220	66040	61466	61466	56824	56824	60474	58685	55203	55203	60474	60474	60474	67580	50421	50421	57133	57133	57133	72889.9	72889.9	72889.9	50315.8	50315.8	60723.3	60723.3	70962.5
12.6-12.7	590.424	2406448	2429639	2207785	2058183	1915907	2152898	1841453	1623210	1747214	4103712	2156643	2061334	1967715	2000244	2097483	2175873	2345830	2195879	2270786	2043680	2009626	2307651	2552825	2340960	1799236	1966191	2350234	2313073	2557471	1978399	2150246	2062306	1862696	2032802	1894444	2223046	1697128	1970545	1249538	1469541	1046065	664011	2.55112e+06	1.71255e+06	630810	2.36527e+06	1.89051e+06	2.22284e+06
12.6-12.7	595.379	304675	302611	279338	262755	229103	273350	227887	197343	206522	684463	268488	258236	244635	240957	267882	281986	315310	278749	291147	267634	252140	300949	325620	303498	228224	249445	302538	297520	337584	250347	282326	264935	234311	263035	244407	293487	208286	234802	152327	176928	120418	104377	317742	211935	99158.1	310559	244623	283775
12.6-12.7	634.449	1264974	1308236	1205010	1054116	946237	1139405	966776	880149	970295	2267803	1145883	1061611	1057673	1057174	1149092	1175896	1274338	1201298	1234668	1145945	1065235	1251882	1445805	1316950	1040816	1068562	1317711	1296204	1444790	1133687	1156329	1095549	1006469	1128531	1014678	1245213	943342	994253	685352	748130	526522	132650	1.37365e+06	899102	126018	1.27196e+06	1.04953e+06	1.13845e+06
12.6-12.7	678.474	538333	569395	526024	437682	373729	467161	399322	379928	415458	986606	483098	431197	451577	443758	486333	512447	556410	507792	538736	504015	439061	538044	615319	564334	476773	457290	561638	542511	639131	493103	493690	441998	405296	479488	411467	533957	396888	379709	267781	281592	193277	50097	597865	371369	105787	543059	445924	472697
12.65	458.347	1655641	1634719	1438767	1605375	1648895	1686042	1426033	1175380	1108649	2512368	1419433	1453327	1270207	1275074	1192957	1297565	1528002	1414725	1427675	1182896	1206706	1468544	1626466	1362566	730618	1166754	1362058	1439619	1441655	1074311	1340833	1231156	960580	1135599	1169203	1223260	820807	1455186	463032	851330	543327	412520	1.71645e+06	1.32621e+06	1.32621e+06	1.47492e+06	1.05611e+06	1733805
12.7-12.7	502.373	2695223	2639811	2385411	2489728	2526221	2587584	2208914	1845241	1862902	3998377	2387303	2411616	2121547	2193103	2172556	2305537	2519490	2329024	2418143	2087792	2116592	2506736	2632483	2448698	1541549	2032033	2405199	2399347	2475486	1909677	2286381	2223273	1833242	2000069	1982983	2150222	1595616	2403470	1137442	1629835	1137798	765828	2.7718e+06	2.05429e+06	727537	2.51502e+06	1.86006e+06	2.68891e+06
12.8-12	560.414	92169	92169	55667	84313	85650	87600	87600	54161	437469	437469	92613	95017	78158	78158	93692	93692	93235	97522	96944	71354	85603	96336	103203	90542	58503	74969	94800	104684	97226	80266	80266	80266	78171	75291	78629	80652	80652	80504	80504	52748	52748	52748	96777.4	96777.4	96777.4	70020.6	70020.6	91058
12.8-12.8	516.388	78707	78707	74272	74272	72754	72723	72723	72723	55231	353693	353693	84318	84318	60308	60308	60308	61604	61604	61604	61604	77267	77267	80733	80733	80733	79798	79798	82103	82103	82103	69103	69103	69103	59833	59833	59833	72258	72258	72258	72258	82642.4	82642.4	82642.4	82642.4	76013.3	76013.3	80213.8	80213.8
12.8-13.1	604.439	67717	71039	71039	60603	65416	59518	59518	59518	68645	68645	68645	62094	62094	62094	62094	62094	67009	67009	67009	58394	58394	70766	75517	75517	70022	70022	70022	56953	56953	56953	64079	64079	64079	52611	52611	55963	55963	52805	52805	74590.9	74590.9	74590.9	74590.9	74590.9	74590.9	70486.9	65451.2	65451.2
12.8-13.2	498.399	130413	127586	117074	117074	121463	127027	127772	106168	100272	100272	110728	117422	98495	103107	105837	97124	115357	115380	101804	95621	109163	104822	128060	103150	81254	81254	107577	108909	124440	81051	110406	103542	94946	98792	88655	93872	75398	107793	54800	58038	58038	133965	133965	118828	121447	121447	91876.6	91876.6
13.1-13.1	407.335	108808	108808	103160	103160	101228	101228	91864	91864	91864	88332	88332	88332	88332	88332	85639	85639	85639	85639	85639	92580	83244	82371	105889	105889	105889	105889	105889	88808	88808	89845	89845	89845	72507	72507	72507	69347	69347	69347	69347	69347	114248	114248	114248	85433.5	85433.5	85433.5	85433.5	72273
13.1-13.1	429.316	779725	286316	289695	307650	286644	312487	258052	176708	150959	901717	318791	331609	113842	213171	289058	223213	291147	318569	311649	242444	244538	328327	377019	239323	225145	183697	343618	325980	324005	242052	245844	280179	191292	190990	240921	218727	142478	230496	230496	108021	65629	65629	300632	239988	239988	270428	177621	332262
13.1-13.1	473.344	173863	160159	199830	215658	169716	202311	202311	136034	119137	821532	220456	201224	151812	155372	172287	194304	198424	202333	171493	190993	158641	239610	244359	169242	191784	144941	144941	194471	227706	227706	161857	175333	152025	152822	180657	166680	131726	149458	149458	87620	168167	168167	168167	168167	178043	178043	142124	232911
13.1-13.1	600.466	185298	134862	133353	133353	115764	124108	124108	75098	137626	137626	139517	131809	116837	102133	125675	127524	129498	128526	138440	130676	121735	148407	153337	121253	121930	113407	137733	141776	144590	135114	128195	127757	112704	122258	130930	122745	100913	70377	70377	71209	71209	141605	141605	141605	141014	141014	113698	113700
13.1-13.2	380.336	362386	297073	299093	321314	286237	321119	259736	162908	135938	716445	307597	332045	229982	188787	273833	162440	247681	287861	286536	200497	220747	295501	344276	204684	182935	137805	294159	301254	275238	204221	212710	263843	141622	149874	189800	154618	96907	223544	223544	76358	76358	311927	311927	241554	241554	233981	139383	347019
13.1-13.4	722.501	252940	364644	364644	119820	119820	164559	134488	137026	152837	339145	162849	143041	150688	145677	161152	180175	191386	184056	185764	177063	138104	180526	58730	194044	194044	160696	192039	181268	214501	166749	151340	137357	129832	153486	125396	171331	119885	126780	80092	79649	51899	382876	382876	125074	166474	166474	142742	142742
13.2-13.2	424.363	772742	671516	699238	804960	661310	700570	633528	447708	392425	1984922	705468	718868	547317	512896	642978	506563	636590	697199	681597	544759	552683	721418	779943	542906	512291	429007	727119	718950	681016	543305	548378	625389	450920	433157	539636	478586	348575	474806	79391	278626	125010	77643	705092	589181	73760.9	603216	402836	869357
13.3-13.3	468.389	926334	838843	869004	949032	830532	841319	783459	591572	552857	2936827	903231	906118	741294	687833	812914	720752	837491	872120	875622	740391	740269	924870	997151	749714	709752	642008	908411	897428	920530	760669	746237	801216	665321	656208	757090	693241	526867	563142	187899	435149	191721	115108	880785	728617	109353	820861	610273	1.02495e+06
13.4-13.4	377.326	232276	200624	202281	245096	158997	167598	164791	119468	108255	259022	180953	186238	186067	112190	159666	113134	176385	212801	189737	162239	136220	215172	230810	118921	118921	130733	189547	196451	180328	109161	194566	175079	131268	87615	149740	110744	113846	88632	88632	66212	210655	210655	210655	153256	153256	214023	81481.9	264704
13.4-13.4	399.308	176306	152214	147930	193172	174065	173034	142172	117624	121882	194731	213094	253234	220802	177871	204866	116030	220615	245186	225503	188026	205128	251335	291781	147512	155938	168679	230293	246355	231279	141479	238341	189121	153729	153729	180499	150415	157844	111269	109780	112122	112122	159825	159825	132220	262175	262175	262175	208626
13.4-13.4	575.411	770144	824405	737561	739001	696213	740204	670332	653082	605130	1001329	698224	808058	768042	684823	717193	588528	726640	737019	672716	652103	708952	708155	787026	576691	637230	632196	643605	688250	696630	590130	602031	559289	542626	429106	536055	525192	483184	128647	328305	350915	138283	86879	865625	623409	82535.1	662234	399069	798121
13.4-13.4	619.436	623137	620752	576916	531722	531832	572977	506256	501310	430343	784630	499544	573080	545699	529698	497172	422606	525641	507669	469941	455904	483453	483031	532576	396031	427590	421000	418405	460970	452879	392178	375568	359842	355455	267388	334576	314187	300337	105577	209378	220688	176727	176727	151790	470818	413125	413125	248671	574260
13.4-13.4	658.507	2750394	2618260	2542427	2170247	2077799	2491506	2086671	2104700	1709453	2573182	1882503	1922565	2010127	1660392	1754217	1636493	1957569	1975277	1746676	1744157	1672960	1805517	1907701	1431106	1548691	1566405	1539982	1651958	1575507	1295516	1418379	1276298	1301018	1018469	1258040	1084279	1101853	437192	546784	112866	310471	131302	2749173	1.9406e+06	124737	1.56022e+06	947176	2.34387e+06
13.5-13.5	421.352	129116	124796	124796	146438	89111	96601	95588	79810	238078	238078	110441	116294	120239	87976	109092	84526	120192	69388	119496	97382	114185	117307	152858	97324	101235	101730	114028	128398	133624	103206	119791	119791	95425	65942	104964	93635	90547	90547	90547	56986	131036	131036	131036	88896.8	88896.8	131770	61326.1	158153
13.5-13.5	482.405	2407511	2346651	2404865	2587472	2060091	2296822	2174987	1997614	2081303	3571534	2540350	2539963	2659293	2042919	2478722	2081499	2656796	2675847	2518003	2369049	2493604	2695762	3023629	2258883	2395351	2377672	2582859	2753687	2855395	2367013	2622677	2100808	2184811	1752727	2377152	2244369	2115461	540250	1147084	1179122	67430	376215	2.46398e+06	2.02274e+06	357404	2.88494e+06	1.63004e+06	2.79447e+06
13.5-13.5	512.415	800320	672774	74812	89762	67063	649824	72537	68111	59063	2505587	80380	697772	86881	56360	72302	586109	85943	675966	701167	598988	75848	733975	757915	69107	577018	533282	717130	728740	82429	619693	74514	53479	58498	566643	621814	61008	50726	419003	189727	368852	160699	91639	706413	67459.4	87057.1	81965.4	526978	96943
13.5-13.5	526.431	4346093	4140839	4274731	4344549	3784551	4230784	3921858	3703404	3623674	5651781	4375189	4447387	4636157	3715015	4273578	3754200	4576722	4571463	4270838	4129366	4290693	4510931	5030471	3829029	4100206	4037454	4282501	4520040	4683696	3945349	4188726	3520659	3692864	3042038	3842456	3663369	3459028	716853	1947244	1957700	1139520	616792	4.34788e+06	3.64733e+06	585952	4.6076e+06	2.8291e+06	4.69211e+06
13.5-13.5	570.457	5349065	5062664	5106669	4895051	4408949	5042506	4561182	4365540	4071269	5847740	4724904	4829482	5024378	4121434	4570301	4000050	4908063	4889968	4480925	4361361	4596472	4713660	5167848	3921819	4239243	4241551	4338672	4573003	4615211	3966846	4144926	3670554	3748424	3077985	3830128	3589819	3403643	751832	1959663	1897205	111921	598284	5.3158e+06	4.2419e+06	568370	4.55942e+06	2.86253e+06	5.28666e+06
13.5-13.5	591.384	265256	232065	232065	254229	300607	357654	291041	281212	249347	249347	364624	364624	393047	301558	347035	304612	304612	376483	336317	336317	348278	360353	418181	291851	291851	318930	318930	349198	361430	299581	299581	266504	266504	266504	262056	262056	262056	113554	113554	107195	243668	243668	243668	270668	270668	329539	329539	274567
13.5-13.54	614.482	4442446	4219357	4183304	3818652	3526343	4083869	3624321	3545678	3116546	4464938	3448985	3602815	3701991	3140220	3368806	2906492	3558550	3585097	3219602	3148978	3277816	3361360	3621177	2729733	2961144	3005841	2985436	3192262	3107368	2599768	2812660	2559044	2581339	2029410	2553574	2271818	2255314	634141	1254244	1166420	89738	273098	4.43032e+06	3.37062e+06	259443	3093926	1.88735e+06	4.12414e+06
13.6-13.6	556.441	432569	332914	76544	73765	63105	70423	265738	265738	222820	1357468	345221	71808	294859	54032	63713	304260	71079	71850	353691	68978	308432	370208	75853	58223	62088	55838	68260	65109	70912	323060	314933	50955	52903	294181	52091	307847	262683	197562	106663	191158	75813	75813	80034.1	247136	247136	346426	273588	79666.2
13.8-13.8	701.416	279519	198188	198188	201990	201990	173112	173112	161162	279301	598431	127701	127701	125068	94883	94883	81946	119887	71806	88866	89268	89268	88654	167358	86382	87910	64919	74659	95170	68656	97032	101329	73537	52150	71466	79800	79800	79800	71466	71466	71466	108097	108097	108097	160994	111462	111462	66463.4	542149
13.9-14.1	628.193	81934	88553	140341	88434	88434	102611	72010	163093	86206	262366	90680	90680	89367	89367	60025	89430	105531	99721	118857	115612	52991	131857	131601	115114	139398	89719	114253	104074	134644	130153	82983	82983	76690	82413	84517	125925	71105	55832	55832	55832	92980.6	92980.6	92980.6	66969.3	66969.3	91281.3	76644.1	95508.7
13-13.0	341.269	80220	53871	252499	252499	157487	510206	468711	66385	66385	71617	73811	78524	78524	78524	78524	62132	62132	62132	68236	68236	68236	63834	87165	87165	87165	64879	64879	70218	70218	70218	70218	70218	70218	70218	60073	60073	60073	60073	60073	56564.6	56564.6	56564.6	56564.6	435901	435901	435901	545920	545920
[truncated: 61 more columns]
